# Supplementary material for: Coastal drowning: A scoping review of burden, risk factors, and prevention strategies
Source: PLoS One. 2021 Feb 1;16(2):e0246034. doi: 10.1371/journal.pone.0246034 (PMC7850505; doi:10.1371/journal.pone.0246034)
Supplement: S1 Table — (XLSX) [file pone.0246034.s001.xlsx]

## Sheet: Papers
Authors, Primary	Pub Year	Title Primary	Periodical Full	Volume	Issue	Start Page	Other Pages	Abstract	Country	Reported coastal drowning statistics?	Reported risk factors?	Reported prevention strategies?
Hale E	1963	Analysis of fatal drowning accidents which occurred in 1961	Journal of the Royal Naval Medical Service	49		233	236	/	UK	Yes	No	No
Adams A	1966	The descriptive epidemiology of drowning accidents	Medical Journal of Australia	2	27	1257	1261	/	Australia	Yes	No	Yes
Webster, Daniel P	1966	Skin and scuba diving fatalities in the United States	Public Health Reports	81	8	703	711	/	USA	Yes	No	No
Press E, Walker J, Crawford I	1968	An interstate drowning study	American Journal of Public Health & the Nation's Health	58	12	2275	2289	A report is presented on a five-state study of 1,201 drownings during a 12-month period ending June 30, 1966. More than a score. Of variables involved were analyzed and the findings are discussed. The need for more valid information and for further studies along various lines is emphasized.	USA	Yes	No	No
Bayliss GJ	1969	Civilian diving deaths in Australia	Journal of Forensic Medicine	16	2	39	44	/	Australia	Yes	No	No
Lansche, JM	1972	Deaths during skin and scuba diving in California in 1970	California Medicine	116	6	18	22	An investigation of 30 recorded deaths in sport diving in California in 1970 gave evidence of equipment failure in two, a failure of the victims' judgment or training in 13, and a failure of rescue attempts in four instances. In three histories no cause could be found. Factors associated with the deaths are reported. In the same period there were recorded in the state 171 drownings in home pools …	USA	Yes	No	No
Dietz PE, Baker SP	1974	Drowning: epidemiology and prevention	American Journal of Public Health	64	4	303	312	Accidental drownings were analyzed to determine their relationship to age, race, alcohol, preexisting disease, and other factors. A number of preventive measures are suggested.	USA	Yes	No	No
Anonymous	1977	Accidental drownings by cause and site	Statistical Bulletin, Metropolitan Life Insurance Company	58		9	11	/	USA	Yes	No	No
Rowe MI, Arango AB, Allington GL.	1977	Profile of pediatric drowning victims in a water-oriented society	Journal of Trauma-Injury Infection & Critical Care	17	8	587	591	Drowning accounts for 32% of all pediatric accidental deaths in Dade County, Florida. Swimming pools, primarily home pools, are the most common site, 38%; followed by canals, 27%; lakes, ponds and rockpits, 13%; and the ocean and bay, 11%. The majority of drowning victims could not swim and were dead at the scene of the accident. Most pool victims were white, male, and 3 years old. Most victims w…	USA	Yes	Yes	No
Ng SC, Chao TC, How J	1978	Death by accidental drowning in Singapore, 1973-1976	Singapore Medical Journal	19	1	14	19	Of a total of 222 accidental drowning and submersion deaths that occurred in 1973 to 1976 in Singapore, 220 cases were reviewed. The drowning rate was 2.4 deaths per 100,000 population, that for males was 2.1 per 100,000 and for females 0.4 per 100,000. Less Chinese were drowned, as opposed to other races; there was a slight predominance of drowning amongst foreigners. The most vulnerable age gro…	Singapore	Yes	No	Yes
Patrick M, Bint M, Pearn J	1979	Saltwater drowning and near-drowning accidents involving children. A five-year total population study in south-east Queensland	Medical Journal of Australia	1	2	61	64	A large total population study of childhood saltwater immersion accidents is reported. A total of 49 cases (16 fatalities, 33 survivors) occurred in the five year period from 1971 to 1975 in southeastern Queensland. As a group, more children survive a potentially fatal saltwater immersion (67%) than do those who lose consciousness in freshwater (50%). The serious saltwater accident rate (loss of …	Australia	Yes	Yes	No
Pearn JH, Wong RY, Brown J, Ching YC, Bart R, Hammar SH	1979	Drowning and near-drowning involving children: a five-year total population study from the City and County of Honolulu	American Journal of Public Health	69	5	450	454	A study of all serious childhood immersion accidents (both drowned and near-drowned cases) is reported from Hawaii. This is a total population-based survey of 140 consecutive cases (0--15 years) occurring during the five-year period (1973--1977. Age-specific, sex-specific, and osmolality-specific (salt versus fresh water) data are presented both for survivors and fatalities. The overall annual dr…	USA	Yes	Yes	No
Centers for Disease Control	1984	Drownings — Georgia, 1981-1983	MMWR - Morbidity & Mortality Weekly Report	34	20	281	283	/	USA	Yes	No	No
Davis S, Smith LS	1985	The epidemiology of drowning in Cape Town--1980-1983	South African Medical Journal. Suid-Afrikaanse Tydskrif Vir Geneeskunde	68	10	739	742	The results of a 4-year retrospective study on the epidemiology of drowning in greater Cape Town are presented. With rates corrected to per 100 000 population, the highest incidences of drowning were found to be in white children and adult black males. The commonest sites of drowning were the coastline and harbours of greater Cape Town. The majority of adult drownings were associated with positiv…	South Africa	Yes	No	No
Manolios N, Mackie I	1988	Drowning and near-drowning on Australian beaches patrolled by life-savers: a 10-year study, 1973-1983	Medical Journal of Australia	148	4	165	171	Resuscitation report-forms of the Surf Life-Saving Association of Australia, for the period 1973-1983, were analysed. During this period there were 262 immersion victims at beaches that were patrolled by life-savers. Of these, 162 victims survived, some of whom received expired-air resuscitation (n = 61) or cardiopulmonary resuscitation (n = 29). Among those who drowned, none was younger than fiv…	Australia	Yes	Yes	Yes
O'Carroll PW, Alkon E, Weiss B	1988	Drowning mortality in Los Angeles County, 1976 to 1984	Journal of the American Medical Association	260	3	380	383	Drowning is the fourth leading cause of unintentional injury death in Los Angeles County. We examined data collected by the Los Angeles County Coroner's Office on drownings that occurred in the county from 1976 through 1984. There were 1587 drownings (1130 males and 457 females) during this nine-year period, for an annual rate of 2.36 drownings per 100,000 persons (3.44 for males and 1.33 for fem…	USA	Yes	Yes	No
Patetta MJ, Biddinger PW	1988	Characteristics of drowning deaths in North Carolina	Public Health Reports	103	4	406	411	A retrospective study of 1,052 unintentional drowning deaths in North Carolina during the period from 1980 through 1984 was carried out, with emphasis on the victims' activity and alcohol consumption, and the settings of the accidents. The data suggest that many drownings are preventable, and reinforce the etiologic importance of ethanol consumption in such deaths. The overall drowning rate for N…	USA	Yes	Yes	No
Nichter MA, Everett PB	1989	Profile of drowning victims in a coastal community	Journal of the Florida Medical Association	76	2	253	256	Accidental drowning accounts for 15% of all accidental deaths in Pinellas County, Florida, and this study was conducted to better understand the epidemiologic profile of the victim. The medical examiner's records of 230 drownings in Pinellas County from January 1, 1983, through December 31, 1987, were reviewed for demographic and epidemiologic data. Bodies of salt water were the most common drown…	USA	Yes	No	No
Fife D, Scipio S, Crane GL	1991	Fatal and nonfatal immersion injuries among New Jersey residents	American Journal of Preventive Medicine	7	4	189	193	We identified immersion injuries of New Jersey residents from mortality and hospital discharge data. The incidence rate was 2.3 immersion injuries (1.3 fatal and 1.0 nonfatal) per 100,000 population per year. Incidence rates were elevated among young children, men, blacks, and residents of counties in the southern part of the state. Case fatality ratios increased with age and were higher for men …	USA	Yes	No	No
Lushine JB	1991	A study of rip current drownings and related weather factors	National Weather Digest	16	3	13	19	Annually, a number of people in the United States drown in the surf zone. This study determines the number of surf drownings each year, mainly in Dade and Broward counties of southeast Florida, that are attributable to rip currents. Certain meteorological and oceanographic factors are examined to determine their relationship to rip currents. The study indicates that the number of probable rip cur…	USA	Yes	Yes	No
Gomez DA, Saywell Jr RM, Zollinger TW, Schmit TM, Donahue R	1992	Factors related to adult drowning	Journal of safety research	23	1	1	8	All adult (age 18 or older) drownings in Dade County, Florida, during 1989 were examined to determine the circumstances and related factors. Each of the 89 case investigations included autopsy findings, blood alcohol concentrations, toxicology screening results, and information from both police reports and hospital records. The results indicated that 83.1% were classified as unintentional deaths.…	USA	Yes	Yes	Yes
Kemp A, Sibert JR	1992	Drowning and near drowning in children in the United Kingdom: lessons for prevention	British Medical Journal	304	6835	1143	1146	OBJECTIVES: To determine the pattern of drowning and near drowning of children in Britain and identify means of prevention. DESIGN: Study of drowned and nearly drowned children under 15 years old. SETTING: United Kingdom, 1988 and 1989. SUBJECTS: Children under 15 years either drowning or admitted to hospital after a submersion incident. MAIN OUTCOME MEASURES: Number of nearly drowned children, o…	UK	Yes	No	Yes
Fenner PJ, Harrison SL, Williamson JA, Williamson BD	1995	Success of surf lifesaving resuscitations in Queensland, 1973-1992	Medical Journal of Australia	163	11-12	580	583	OBJECTIVE: To determine the success of resuscitations performed by Queensland surf lifesavers and the factors associated with successful resuscitation. DESIGN: Retrospective case survey, using data from Surf Life Saving Association of Australia resuscitation report forms. SETTING: 54 Queensland beaches patrolled by surf lifesavers, and nearby areas, between 1973 and 1992. OUTCOME MEASURES: Reason…	Australia	Yes	Yes	Yes
Szpilman D	1997	Near-drowning and drowning classification: a proposal to stratify mortality based on the analysis of 1,831 cases	Chest	112	3	660	665	STUDY OBJECTIVE: To establish an updated classification for near-drowning and drowning (ND/D) according to severity, based on mortality rate of the subgroups. MATERIALS AND METHODS: We reviewed 41,279 cases of predominantly sea water rescues from the coastal area of Rio de Janeiro City, Brazil, from 1972 to 1991. Of this total, 2,304 cases (5.5%) were referred to the Near-Drowning Recuperation Ce…	Brazil	Yes	No	No
Hoefel FG, Klein, AHF	1998	Environmental and social decision factors of beach safety in the central northern coast of Santa Catarina, Brazil	Brazilian Journal of Aquatic Science and Technology	2		155	166	Beach safety is an issue both of type/intensity of usage that a beach receives and of its physical characteristics (including morphodynamic state and local hazards). This paper shows the results of a survey conducted at oceanic beaches of the central northern coast of Santa Catarina, Brazil, in order to investigate the magnitude and nature of beach safety issue in these localities. The 137 regist…	Brazil	Yes	No	No
Edmonds CW, Walker DG	1999	Snorkelling deaths in Australia, 1987–1996	Medical Journal of Australia	171	11-12	591	594	Objective To examine the causes and circumstances of snorkelling deaths in Australia from 1987 to 1996. Design Retrospective case extraction. Cases and data sources 60 snorkelling deaths extracted from an ongoing diving fatality survey and from coroners' reports. Further details were obtained from police reports, diving industry (incorporating commercial operators, relevant government departments…	Australia	Yes	Yes	Yes
Mackie IJ	1999	Patterns of drowning in Australia, 1992-1997	Medical Journal of Australia	171	44147	587	590	OBJECTIVE: To determine patterns of victims, circumstances and locations of drownings in Australia in 1992-1997, inclusive. METHODS: Population figures and available details of all drownings were obtained from the Australian Bureau of Statistics. Accidental non-boating drownings (ICD E910), boating incidents (E830-832), homicide (E964), suicide (E954), and other deaths without a drowning E code b…	Australia	Yes	Yes	Yes
Wyatt JP, Tomlinson GS, Busuttil A	1999	Resuscitation of drowning victims in south-east Scotland	Resuscitation	41	2	101	104	INTRODUCTION: Immersion in cold water is compatible with long-term survival, even when the period of immersion is relatively long. Guidelines for resuscitation after immersion stress the importance of prolonged resuscitation using advanced life support techniques. METHODS: Deaths due to drowning in south-east Scotland between 1991 and 1997 were reviewed, using a variety of data sources. RESULTS: …	Scotland	Yes	No	No
Brenner RA, Trumble AC, Smith GS, Kessler EP, Overpeck MD	2001	Where children drown, United States, 1995	Pediatrics	108	1	85	89	CONTEXT: Drowning is the second leading cause of unintentional injury death among children ages 1 to 19 years. Details about the specific site of submersion are important for implementation of primary prevention efforts, but are not routinely available from national data. OBJECTIVES: To provide national data about the specific sites of drowning among US children and to examine site-specific drown…	USA	Yes	Yes	No
Langley JD, Warner M, Smith GS, Wright C	2001	Drowning‐related deaths in New Zealand, 1980–94	Australian & New Zealand Journal of Public Health	25	5	451	457	Objective: To describe the epidemiology of drowning in New Zealand for the period 1980–94. Methods: Drowning‐related incidents were identified by linking New Zealand Health Information Service and Water Safety New Zealand databases Results: 2,606 drowning‐related incidents were identified. In three‐quarters of the incidents, drowning was listed as the immediate cause of death. The majority of dro…	New Zealand	Yes	No	No
Kypri K, Chalmers DJ, Langley JD	2002	Adolescent injury mortality in New Zealand and opportunities for prevention	International Journal of Adolescent Medicine & Health	14	1	27	41	Injury is recognised internationally as the major threat to adolescent health. The purpose of this study was to describe the epidemiology of adolescent fatal injury in New Zealand, and to examine opportunities for prevention. National mortality data were searched to identify all 15-19 year-olds, who died from injuries in the period 1986-1995. Leading causes of injury were reviewed in light of kno…	New Zealand	Yes	No	No
Sibert JR, Lyons RA, Smith BA, Cornall P, Sumner V, Craven MA, Kemp AM	2002	Preventing deaths by drowning in children in the United Kingdom: have we made progress in 10 years? Population based incidence study	BMJ	324	7345	1070	1071	/	UK	Yes	No	No
Browne ML, Lewis-Michl EL, Stark AD	2003	Unintentional drownings among New York State residents, 1988-1994	Public Health Reports	118	5	448	458	OBJECTIVE: This study examines situations in which drownings occur (environmental risk factors) and the victims' personal risk factors (age, gender, use of personal flotation device, medical condition, alcohol or drug use) to provide guidance for future drowning prevention efforts. METHODS: The authors investigated 883 non-bathtub drownings among New York State residents for the years 1988 to 199…	USA	Yes	Yes	Yes
Klein AH, Santana GG, Diehl, FL, De Menezes JT	2003	Analysis of hazards associated with sea bathing: results of five years work in oceanic beaches of Santa Catarina state, southern Brazil	Journal of Coastal Research	SI	35	107	116	Beaches are one of the most popular recreational settings in most parts of the world. Indeed, marine tourism has been growing consistently in the last two decades. However, beaches are hazardous environments, and thousands of people die or sustain severe injuries while bathing or engaged in searelated recreational activities. Unfortunately, both academics and practitioners have largely overlooked…	Brazil	Yes	No	Yes
Centers for Disease Control	2004	Nonfatal and fatal drownings in recreational water settings--United States, 2001-2002	MMWR - Morbidity & Mortality Weekly Report	53	21	447	452	Drowning is the seventh leading cause of unintentional injury deaths for all ages and the second leading cause of all injury deaths in children aged 1-14 years. Many of these injuries occur in recreational water settings, including pools, spas/hot tubs, and natural water settings (e.g., lakes, rivers, or oceans). To examine the incidence and characteristics of nonfatal and fatal unintentional dro…	USA	No	No	Yes
Driscoll TR, Harrison JE, Steenkamp M	2004	Alcohol and drowning in Australia	Injury Control and Safety Promotion	11	3	175	181	Objectives. To examine the contribution of alcohol to drowning deaths in Australia. Methods. Drowning deaths that occurred in Australia (excluding Queensland) from 1 July 2000 to 30 June 2001 were identified using the National Coroners Information System (NCIS). The current analysis was based on those deaths for which the Coronial process was completed by March 2003 ('Closed' cases). Comparison w…	Australia	Yes	No	No
Lunetta P, Smith GS, Penttilä A, Sajantila A	2004	Unintentional drowning in Finland 1970–2000: a population-based study.	International Journal of epidemiology	33	5	1053	1063	Background While standard data on drowning reported by the World Health Organization (WHO) fails to provide a reliable picture of the burden of drowning in Finland, they suggest that the rates are much higher than those of other industrialized countries. Aim To determine the true burden of drowning in Finland and factors related to its high rates. Design Descriptive, retrospective, population-bas…	Finland	Yes	Yes	No
Mitchell R, Haddrill K	2004 (A)	From the bush to the beach: water safety in rural and remote New South Wales	Australian Journal of Rural Health	12	6	246	250	OBJECTIVE: To describe the types of aquatic locations attended by residents of rural and remote New South Wales (NSW), to record self-reported water safety-related behaviour, and identify preferred communication mediums for water safety messages. METHODS: A stratified random telephone survey was conducted of 500 NSW residents aged greater than 15 years residing in moderately accessible, remote an…	Australia	No	No	Yes
Mitchell R, Haddrill K	2004 (B)	Working in partnership with the Chinese community in NSW to develop appropriate strategies to target water safety	Health Promotion Journal of Australia	15	1	38	43	Issue addressed: Two population groups identified as having a high risk of drowning in Australia are tourists and individuals from culturally and linguistically diverse (CALD) backgrounds. The Chinese community in NSW was approached to trial a collaborative model that aimed to develop strategies to promote water safety among Chinese speakers.Methods: Five focus groups with 45 Chinese speakers and…	Australia	No	No	Yes
Tan RM	2004	The epidemiology and prevention of drowning in Singapore	Singapore Medical Journal	45	7	324	329	INTRODUCTION: The aim of this study was to derive a profile of drowning victims in Singapore in the 10-year period 1992-2001 and determine if there are any patterns, trends or factors which may affect the risk profile of victims. Another objective was to recommend measures for reducing deaths from drowning through a review of some of the current literature and studies on drowning prevention. METH…	Singapore	Yes	No	No
Ballantyne R, CarrR, Hughes K	2005	Between the flags: an assessment of domestic and international university students’ knowledge of beach safety in Australia	Tourism Management	26	4	717	622	This paper assesses the behaviour of international and domestic students on beaches in Queensland, Australia and their knowledge of beach safety practices. The data for the research was collected from Surf Life Saving Queensland lifeguards/savers, using a focus group interview and questionnaire survey distributed to a convenience sample of students from The University of Queensland. The results o…	Australia	No	Yes	Yes
Wilks J, Dawes P, Pendergast D, Williamson B	2005	Tourists and beach safety in Queensland, Australia	Tourism in Marine Environments	1	2	121	128	Surf Life Saving Queensland (SLSQ) is a leading authority on beach safety, providing patrol, education, and rescue services to both tourists and local residents along the coast of Queensland, Australia. SLSQ recognizes that tourists are a target group requiring special attention due to their unfamiliarity with ocean beaches and surfing activities, and in some cases having the additional challenge…	Australia	Yes	Yes	Yes
Hartmann D	2006	Drowning and Beach-Safety Management (BSM) along the Mediterranean Beaches of Israel--A Long-Term Perspective	Journal of Coastal Research	22	6	1505	1514	Along the 190 km of the Israeli Mediterranean coast, of which only about two-thirds is accessible to bathing activities, there are about 100 statutory surf bathing beaches guarded by professional sea lifeguards. The rest of the accessible Israeli Mediterranean coastline is divided into two additional legal categories, which are not guarded: (A) beaches where bathing is forbidden by governmental o…	Isreal	Yes	Yes	Yes
Shetty BS, Shetty M	2007	Epidemiology of drowning in Mangalore, a coastal Taluk of South India	Journal of Forensic and Legal Medicine	14	7	410	415	Drowning is a major global public health problem which is amenable to prevention. According to the Global Burden of Diseases 2000 data, the number of deaths caused due to drowning is 449,000 people worldwide (7.4 per 100,000 population). The aim of this study is to derive a profile of drowning victims, to identify the successful drowning preventive measures that may be adopted or enhanced in Mang…	India	Yes	No	No
Wilks J, de Nardi M, Wodarski R	2007	Close is not close enough: drowning and rescues outside flagged beach patrol areas in Australia	Tourism in Marine Environments	4	1	57	62	The international lifesaving practice of placing flags on patrolled beaches to mark the safest place to swim under direct supervision is well established. This article confirms the fact that swimmers staying between the patrol flags who find themselves in need of assistance are most likely to be successfully rescued. However, the common belief that swimming in some close proximity to the flags wi…	Australia	Yes	No	Yes
Kiakalayeh AD, Mohammadi R, Ekman DS, Chabok SY, Janson B	2008	Unintentional drowning in northern Iran: a population-based study	Accident Analysis & Prevention	40	6	1977	1981	The Iranian Ministry of Health documented that about 1500 people died from drowning annually in Iran between years 2000 and 2001. This study is a descriptive, retrospective, population-based analysis of 342 unintentional drowning deaths occurring to residents and tourists in Guilan and Mazandran Provinces in Iran over a 1-year period (2005-2006), using multiple data sources. The findings from thi…	Iran	Yes	Yes	Yes
McCool JP, Moran K, Ameratunga S, Robinson E	2008	New Zealand Beachgoers' Swimming Behaviors, Swimming Abilities, and Perception of Drowning Risk	International Journal of Aquatic Research & Education	2	1	2		Little is known about the specific water-safety beliefs, swimming skills, and behaviors that might be associated with beachgoers' perception of drowning risk. New Zealand adult beachgoers (N = 3,371) were surveyed to assess beach swimming frequency, swimming skill, swimming behaviors, and perception of the risk of drowning in five prevalidated scenarios. Thirty-two percent of beachgoers estimated…	New Zealand	No	Yes	No
Moran K	2008 (A)	Rock-Based Fishers' Perceptions and Practice of Water Safety	International Journal of Aquatic Research & Education	2	2	128	139	Fishing from rocky shorelines is one of New Zealand's most dangerous pastimes, with 63 fatalities from 1980 to 1995. Little is known about the characteristics of these fishers, their perceptions, and their water-safety practices. We selected four high-risk rock-based fishing locations on Auckland's west coast as sites to conduct a survey and safety campaign during the summer months of 2005-06. On…	New Zealand	No	Yes	Yes
Moran K	2008 (B)	Will They Sink or Swim? New Zealand Youth Water Safety Knowledge and Skills	International Journal of Aquatic Research & Education	2	2	114	127	This article examines the practical and theoretical knowledge of New Zealand youth, identifies gaps in the understanding of water safety by these same youth, and suggests ways of addressing the shortcomings. A questionnaire was completed by 2,202 youth in a nationwide survey, New Zealand Youth Water Safety Survey 2003. Self-reported swimming, rescue, and resuscitation skills and understanding of …	New Zealand	No	Yes	Yes
Morgan D, Ozanne-Smith J, Triggs T	2008	Descriptive epidemiology of drowning deaths in a surf beach swimmer and surfer population	Injury prevention	14	1	62	65	Retrospective data extraction from two complementary mortality datasets determined the descriptive epidemiology and population rates in unintentional drowning deaths at surf beaches (n = 129). The annual average crude surf beach drowning rate was 0.28 per 100 000 population for males and 2.36 per 100 000 population for international tourists. The study generated hypotheses for risk assessment to …	Australia	Yes	Yes	No
Barss P, Subait OM, Ali MH, Grivna M	2009	Drowning in a high-income developing country in the Middle East: newspapers as an essential resource for injury surveillance	Journal of Science & Medicine in Sport	12	1	164	170	Despite frequent media accounts of drownings in the United Arab Emirates, little was known about the epidemiology and prevention of such incidents. The research objective was to assess newspapers as a national source on incidence, activities, and risk factors for drowning in this high-income media-rich developing country where official sources do not include sufficient variables for injury preven…	United Arab Emirates	Yes	No	No
McCool J, Ameratunga S, Moran K, Robinson E	2009	Taking a risk perception approach to improving beach swimming safety	International journal of behavioral medicine	16	4	360	363	BACKGROUND: Beach swimming is generally associated with a healthy lifestyle, yet the risk of drowning is universally significant. PURPOSE: The purpose of the study was to investigate the factors associated with safe swimming behavior using protection motivation theory as a guiding theoretical framework. METHOD: This cross-sectional study surveyed a sample of beachgoers (N = 3371) aged > or =16 ye…	New Zealand	No	Yes	No
Moran K	2009	Parent/caregiver perceptions and practice of child water safety at the beach	International Journal of Injury Control & Safety Promotion	16	4	215	221	Lack of appropriate supervision is a persistent risk factor in most child drowning incidents. The risks to young children associated with swimming at beaches place a premium on close and constant supervision by caregivers. However, little is known about caregiver supervisory practice and perceptions of child water safety at beaches. Adults (N = 769) in charge of children under 10 years of age wer…	New Zealand	No	No	Yes
Morgan D, Ozanne-Smith J, Triggs T	2009 (A)	Direct observation measurement of drowning risk exposure for surf beach bathers	Journal of Science & Medicine in Sport	12	4	457	462	Because not all persons bathe at surf beaches, drowning rates based on resident population are likely to be underreported. To facilitate more precise drowning risk exposure data, this study aimed to develop a reliable direct observation measure of frequency and duration for surf beach bather exposure to water, by gender and age group. Bathers were defined as persons entering the water to wade, sw…	Australia	No	No	Yes
Morgan D, Ozanne-Smith J, Triggs T	2009 (B)	Self-reported water and drowning risk exposure at surf beaches	Australian & New Zealand Journal of Public Health	33	2	180	188	OBJECTIVE: To document patterns of water exposure at surf beaches by gender and identify factors that predict bather confidence to return to shore if caught in a rip current. METHOD: Recreational surf beach bathers (N=406) provided self-completed data on water exposure patterns, surf activity behaviours and potential drowning risk and protective factors. RESULTS: Relative to females, males visite…	Australia	No	Yes	Yes
Anary SH, Sheikhazadi A, Ghadyani MH	2010	Epidemiology of drowning in Mazandaran province, north of Iran	American Journal of Forensic Medicine & Pathology	31	3	236	242	OBJECTIVES: Drowning must be recognized as a major global public health problem with significant opportunities for prevention. METHODS: To examine the incidence and characteristics of drowning in recreational water settings, we analyzed 2002 to 2006 data from the Legal Medicine Organization of Mazandaran province, north of Iran, through a retrospective study. RESULTS: During 2002 to 2006, a total…	Iran	Yes	No	Yes
Franklin RC, Scarr JP, Pearn JH	2010	Reducing drowning deaths: the continued challenge of immersion fatalities in Australia	Medical Journal of Australia	192	3	123	126	OBJECTIVE: To explore 5 years of drowning deaths in Australia compared with a previous Australian study a decade earlier, and to assess the feasibility of achieving a 50% reduction in unintentional drowning deaths by 2020. DESIGN AND SETTING: An audit of all unintentional drowning deaths in Australia using data from the National Coroners Information System for 1 July 2002 to 30 June 2007. MAIN OU…	Australia	Yes	Yes	No
Gensini VA, Ashley WS	2010	An examination of rip current fatalities in the United States	Natural Hazards	54	1	159	175	This study analyzes fatalities caused by rip currents in the conterminous United States for the period 1994–2007. Results include the frequency of fatalities from rip currents, their cause, and their unique spatial distributions. An analysis of historical hazard event data illustrate that, on average, 35 people reportedly die from rip currents each year in the United States. Also, similar to othe…	USA	Yes	Yes	No
Moran K	2010	Watching Parents, Watching Kids: Water Safety Supervision of Young Children at the Beach	International Journal of Aquatic Research & Education	4	3	269	277	The number of children who drown at open-water locations such as surf beaches increases with age. In New Zealand, from 1980 to 2002, 70% of 5-9-year-olds (n = 71) drowned in open water locations. Little is known about parental supervision of young children at beaches. The purpose of this paper is to report on exploratory observations of caregiver supervision of children at the beach. Two experien…	New Zealand	No	No	Yes
Sherker S, Williamson A, Hatfield J, Brander R, Hayen A	2010	Beachgoers’ beliefs and behaviours in relation to beach flags and rip currents	Accident Analysis & Prevention	42	6	1785	1804	Abstract: Background: Coastal drownings claim on average 82 people per year in Australia. Beach flags are a primary safety strategy used on beaches. They are located away from rip currents, which are the main beach hazard affecting swimmers. Little is known about the behavioural and motivational factors associated with people choosing where to swim in relation to flags and rips. Aims: To assess t…	Australia	No	Yes	Yes
White KM, Hyde, MK	2010	White KM, Hyde MK. Swimming between the flags: a preliminary exploration of the influences on Australians’ intentions to swim between the flags at patrolled beaches.	Accident Analysis & Prevention	42	6	1831	1838	Abstract: Swimming at patrolled beaches reduces the likelihood of drownings and near-drownings. The present study tested the Theory of Planned Behaviour (TPB), with the addition of risk perceptions, in predicting people''s intentions to swim between the flags at patrolled beaches. We examined also the predictors of people''s willingness to swim [1] up to 10m and [2] more than 10m outside of the p…	Australia	No	Yes	Yes
Blay, CT	2011	Drowning Deaths in the Nearshore Marine Waters of Kauai, Hawaii 1970-2009	International Journal of Aquatic Research & Education	5	3	284	324	Drowning is the number one cause of unintentional injury death on the Hawaiian Island of Kauai. Steep submarine slopes, large waves, and variable coastlines combine to create hazardous conditions year round. Most victims (3/4) have been visitors (avg. age 46.2 years; 85% male), dying at more than 40 coastal locali- ties. From 1970 to 2009, 300 people died at the island's coastline, the death rate…	USA	Yes	Yes	Yes
Davoudi-Kiakalayeh A, Dalal K, Yousefzade-Chabok S, Jansson B, Mohammadi R	2011	Costs related to drowning and near drowning in northern Iran (Guilan province)	Ocean & Coastal Management	54	3	250	255	In Iran and many other low- and middle-income countries, few studies have been carried out in order to assess which cost analysis methods should be undertaken at the household and community level in relation to incidences of drowning. In this study, we have attempted to develop a model for estimating the impact of the economic burden that drowning and near drowning events incur for victims‚Äô fam…	Iran	Yes	Yes	Yes
Franklin RC, Pearn JH	2011	Drowning for love: the aquatic victim‐instead‐of‐rescuer syndrome: drowning fatalities involving those attempting to rescue a child	Journal of Paediatrics & Child Health	47	1-2	44	47	Introduction: Non‐intentional child drowning remains a leading cause of child mortality. A related and secondary syndrome is composed of those who drown in impulsive, altruistic attempts to go to the aid of a drowning child. Such ‘rescuers’ who attempt to save a drowning child may themselves drown, a tragic event we term the AVIR syndrome or aquatic victim‐instead‐of‐rescuer. Methods: This study …	Australia	Yes	No	No
Houser C, Barrett G, Labude D	2011	Alongshore variation in the rip current hazard at Pensacola Beach, Florida	Natural Hazards	57	2	501	523	Many drowning and near drownings at Pensacola Beach, Florida are attributed to rip currents, the strong seaward-flowing currents that extend from the shoreline to the line of breakers and sometimes beyond. While surf forecasts assume that the rip hazard is uniform alongshore and that the (erosion) rips are ephemeral features, evidence is presented to suggest that the rip hazard at Pensacola Beach…	USA	Yes	Yes	Yes
Miloshis M, Stephenson WJ	2011	Rip current escape strategies: lessons for swimmers and coastal rescue authorities	Natural Hazards	59	2	823	832	Lagrangian flow of two rip currents was measured using human drifters to understand how variations in surf zone circulation affect exit positions of floating swimmers. Based on these results, two escape strategies were assessed, 'do nothing' and 'swim parallel to the beach'. The drifter paths and exit positions were analysed to determine the best escape strategy for passive swimmers in each scena…	Australia	No	No	Yes
Drozdzewski D, Shaw W, Dominey-Howes D, Brander R, Walton T, Gero A, Sherker S, Goff J, Edwick B	2012	Surveying rip current survivors: preliminary insights into the experiences of being caught in rip currents	Natural Hazards & Earth System Sciences	12	4	1201		This paper begins a process of addressing a significant gap in knowledge about people's responses to being caught in rip currents. While rip currents are the primary hazard facing recreational ocean swimmers in Australia, debate exists about the best advice to give swimmers caught in rip currents. Such surf rescue advice - on what to do and how to respond when caught in a rip - relies on empirica…	Australia	No	Yes	Yes
Hatfield J, Williamson A, Sherker S, Brander RW, Hayen A	2012	Development and evaluation of an intervention to reduce rip current related beach drowning	Accident Analysis & Prevention	46		45	51	Abstract: The objective of this research was to evaluate a campaign to improve beachgoer recognition of calm-looking rip currents, known to contribute to surf drowning. Posters, postcards, and brochures conveying the message ‚ÄúDon‚Äôt get sucked in by the rip‚Äù were distributed in an intervention area. Beachgoers were interviewed in this and a similar control area one year before and immediatel…	Australia	No	No	Yes
Morgan D, Ozanne-Smith J	2012	Surf Bather Drowning Risk and Exposure-Related Factors Identified by an Expert Panel	International Journal of Aquatic Research & Education	6	4	336	349	In the absence of an established literature, identifying and quantifying surf bather drowning risk factors requires a clearly defined problem-focused research strategy. To initiate this strategy, nominal group technique (NGT) was used to identify and rank risk and water exposure-related factors based on consensus of an expert panel. The results identified, in order, level of experience (encompass…	Australia	No	Yes	No
Ramnefjell MP, Morild I, Mørk SJ, Lilleng PK	2012	Fatal diving accidents in Western Norway 1983-2007	Forensic Science International	223	1-3	e22	e26	Despite efforts to reduce their number, fatal diving accidents still occur. The circumstances and post-mortem findings in 40 fatal diving accidents in western Norway from 1983 through 2007 were investigated. Diving experience, medical history and toxicology reports were retrieved. The material consisted of recreational divers, professional saturation divers and professional divers without experie…	Norway	Yes	No	No
Williamson A, Hatfield J, Sherker S, Brander R, Hayen A	2012	A comparison of attitudes and knowledge of beach safety in Australia for beachgoers, rural residents and international tourists	Australian & New Zealand Journal of Public Health	36	4	385	391	Objectives: To compare attitudes and knowledge of beach safety in Australia of beachgoers, rural inland residents and international tourists. Method: This analysis is part of the 2007 baseline survey for the Science of the Surf project and involved interviews of 367 people on beaches in New South Wales (NSW), 62 rural residents of a moderate‐sized inland town and 73 international tourists visitin…	Australia	No	Yes	Yes
Brighton B, Sherker S, Brander RW, Thompson M, Bradstreet A	2013	Rip current related drowning deaths and rescues in Australia 2004-2011	Natural Hazards & Earth System Sciences	13	4	1069	1075	Rip currents are a common hazard to beachgoers found on many beaches around the world, but it has proven difficult to accurately quantify the actual number of rip current related drowning deaths in many regions and countries. Consequently, reported estimates of rip current drowning can fluctuate considerably and are often based on anecdotal evidence. This study aims to quantify the incidence of r…	Australia	Yes	Yes	No
Caldwell N, Houser C, Meyer-Arendt K	2013	Ability of beach users to identify rip currents at Pensacola Beach, Florida	Natural Hazards	68	2	1041	1056	Quasi-permanent rip current hot spots at Pensacola Beach, Florida, pose a significant hazard to beach users, largely because the hot spots are located at or close to the primary access points. While an increase in the number of lifeguards has led to a decrease in the number of drownings since 2004, the number of rescues and contacts has increased to over a 30,000 year. Despite warning signs at ac…	USA	No	No	Yes
Davoudi-Kiakalayeh A, Mohammadi R, Yousefzade-Chabok S, Jansson B	2013	Evaluation of a community-based drowning prevention programme in northern Islamic Republic of Iran	Eastern Mediterranean Health Journal	19	7	629	637	This study evaluated the feasibility of a drowning intervention package in northern Islamic Republic of Iran. A quasi-experimental design used pre- and post-observations among residents and tourists in water-recreation beach areas of intervention and control regions by the Caspian Sea and in residents near the Caspian Sea coastline. The fatal drowning rate in the studied resident population in th…	Iran	Yes	Yes	Yes
Donson H, Van Niekerk A	2013	Unintentional drowning in urban South Africa: a retrospective investigation, 2001–2005	International Journal of Injury Control & Safety Promotion	20	3	218	226	Drowning is a major public health concern in low- and middle-income countries. In South Africa there is sound information and an emerging knowledge base for drowning prevention. However, there remains a scarcity of analyses of drowning in the country. The purpose of this analysis was to quantify the magnitude and describe occurrence of unintentional drowning deaths in five major South African cit…	South Africa	Yes	No	No
Dyson K, Morgans A, Bray J, Matthews B, Smith K	2013	Drowning related out-of-hospital cardiac arrests: characteristics and outcomes	Resuscitation	84	8	1114	1118	AIM: There are few studies on drowning-related out-of-hospital cardiac arrest (OHCA) in which patients are followed from the scene through to hospital discharge. This study aims to describe this population and their outcomes in the state of Victoria (Australia). METHODS: The Victorian Ambulance Cardiac Arrest Registry was searched for all cases of OHCA with a precipitating event of drowning atten…	Australia	Yes	No	No
Kennedy DM, Sherker S, Brighton B, Weir A, Woodroffe CD	2013	Rocky coast hazards and public safety: Moving beyond the beach in coastal risk management	Ocean & Coastal Management	82		85	94	The coast is an environment enjoyed by people around the world, yet it is also hazardous, accounting for innumerable fatalities each year. The management of day-to-day hazards is an ongoing challenge for managers because the risk of a person drowning is the result of a combination of the number of people on the shore, their vulnerability, and the wave processes occurring at any one time. As it is…	Australia	No	No	Yes
Morgan D, Ozanne-Smith J	2013	Development and Trial of a Water Exposure Measure of Estimated Drowning Risk for Surf Bathers	International Journal of Aquatic Research & Education	7	2	116	135	To better address drowning issues, risk assessment at the group and sample levels would be enhanced by precise measures of exposure to water. The aim of the study was to develop and pilot test a method of measuring exposure to water based on estimating immersions for surf bathers. Validated direct observation counts provided peak-bathing period point estimates and a daily bather immersion profile…	Australia	No	No	Yes
Davoudi-Kiakalayeh A, Mohammadi R, Yousefzade-Chabok S	2014	Maternal Beliefs and Socioeconomic Correlated Factors on Child Mortality from Drowning in Caspian Sea Coastline	Bulletin of Emergency & Trauma	2	2	86	91	OBJECTIVE: To investigate maternal beliefs, practices about causes and determinant factors on drowning and maternal socioeconomic correlated factors on child mortality from drowning. METHODS: From March 2005 to March 2009, in a register-based cohort study and household survey, individual records utilizing drowning registry data of northern Iran were enrolled. Mothers (n=276) who responded to mult…	Iran	No	No	Yes
Kim MJ, Chun SB, Kim WK, Lee CW	2014	Analysis of Beach Safety Perception and Satisfaction among Haeundae Beach Visitors through CIT Method	Journal of Coastal Research	72		106	111	This study was designed to look into the safety status of Haeundae Beach in Busan city from its visitors' perspective. Rather than researching based on the perspective of experts, as is typical in research, the authors of this study analyzed the experiences regarding beach safety of the actual users of the beach, who expressed both positive and negative emotional perceptions. The Critical Inciden…	Korea	No	No	Yes
Kumar S, Prasad K	2014	Rip current-related fatalities in India: a new predictive risk scale for forecasting rip currents	Natural Hazards	70	1	313	335	This study analyzes fatalities caused by rip currents in important locations along east and west coasts of India for the period 2000-2010. Results include the frequency of fatalities from rip currents, their cause, and their spatial distributions. Rip current fatalities are most common in the southeastern India, with a non-uniform spatial distribution. August and October are identified as most fa…	India	Yes	Yes	No
Matthews B, Andronaco R, Adams A	2014	Warning signs at beaches: Do they work?	Safety Science	62		312	318	Aquatic safety signs are widely used to alert potential users to hazards such as strong currents (rips), submerged rocks or dangerous marine life. To assist in providing guidance on the way such signage should be deployed the present study asks to what extent warning signs on the approach to some popular beaches add to the existing knowledge of beachgoers exposed to such signage. Interviews were …	Australia	No	No	Yes
McCarroll RJ, Brander RW, MacMahan JH, Turner IL, Reniers AJ, Brown JA, Bradstreet A, Sherker S	2014	Evaluation of swimmer-based rip current escape strategies	Natural Hazards	71	3	1821	1846	Rip currents are the primary hazard on surf beaches, and early studies described them as fast, shore-normal flows that extended seaward of the surf zone. Based on this traditional view, commonly promoted safety advice was to escape a rip current by swimming parallel to the beach. However, recent studies have shown dominant rip current re-circulation within the surf zone and have endorsed floating…	Australia	No	No	Yes
McKay C, Brander RW, Goff J	2014	Putting tourists in harms way–Coastal tourist parks and hazardous unpatrolled surf beaches in New South Wales, Australia	Tourism Management	45		71	84	This study investigates relationships between coastal tourist parks in New South Wales (NSW), Australia and the hazard rating and extent of lifeguard patrols of their nearest surf beach. The vast majority (91%) of NSW coastal tourist parks are closest to surf beaches rated as hazardous to swimmers. Of these beaches, 35% are completely unpatrolled by lifeguards while another 61% are only partially…	Australia	No	No	Yes
Paxton CH, Collins JM	2014	Weather, Ocean, and Social Aspects Associated with Rip Current Deaths in the United States	Journal of Coastal Research	72		50	55	The purpose of this research is to provide a better understanding of the physical and social aspects of rip currents in ocean areas that will lead to better forecasts, better governmental policies in beach areas, and ultimately to save lives. The primary factors associated with rip current formation on beaches are variations in the local beach bathymetry, wind-generated waves of significant wave …	USA	Yes	Yes	Yes
Quan L, Mack CD, Schiff MA	2014	Association of water temperature and submersion duration and drowning outcome	Resuscitation	85	6	790	794	AIM: Evaluate the roles of water temperature and submersion duration in the outcome of drowning victims. METHODS: Subjects were those who drowned in open water (lakes, rivers, and ocean) in three counties in Washington State between 1975 and 1996. We performed a case control study to assess the association between age, reported submersion duration, and estimated water temperature and drowning out…	USA	Yes	No	No
Shaikh MA	2014	Risks of drowning and safety concerns at the beaches of Karachi--perspective from lifeguards	Journal of the Pakistan Medical Association	64	5	576	578	Going to beaches is a popular pastime for many people in Karachi. Lifeguards have been deployed on many beaches for the safety and protection of beachgoers. This cross-sectional survey was conducted to study the opinions and experiences of lifeguards posted at eight beaches of Karachi. Ignorance among beachgoers about how dangerous it could be at seaside, was reported by 19 (61.3%) out of 31 life…	Pakistan	No	Yes	Yes
Turgut A, Turgut T	2014	A population-based study on deaths by drowning incidents in Turkey	International Journal of Injury Control & Safety Promotion	21	1	61	67	The aim of this study is to find the numbers of deaths by drowning incidents by using online search engines and online newspaper reports for all age groups covering five years (2007–2011) in Turkey, in order to conduct a population-based study for the first time in Turkey and to identify the risk factors associated with deaths from drowning. This is a web-based, descriptive, retrospective study o…	Turkey	Yes	Yes	No
Arozarena I, Houser C, Echeverria A, Brannstrom C	2015	The rip current hazard in Costa Rica	Natural Hazards	77	2	753	798	Deaths from rip currents are a major hazard on global beaches, but few data are available at a national scale to support the development of appropriate intervention programs. Analysis of data from the Judicial Investigation Organization of Costa Rica indicates that drowning is the leading cause of violent death in the country, with 1,391 drownings between 2001 and 2012. Approximately 590 of those…	Costa Rica	Yes	Yes	No
Attard A, Brander RW. Shaw, W	2015	Rescues conducted by surfers on Australian beaches	Accident Analysis & Prevention	82		70	78	This study describes the demographics, occurrence, location, primary hazards and outcomes involved in rescues performed by surfers on Australian beaches. Conservative estimates suggest that the number of rescues conducted by Australian surfers each year is on par with the number conducted by volunteer surf lifesavers. Surfers perform a considerable number of serious rescues in both lifesaver/life…	Australia	No	No	Yes
Brannstrom C, Lee Brown H, Houser C, Trimble S, Santos A	2015	“You can't see them from sitting here”: Evaluating beach user understanding of a rip current warning sign	Applied Geography	56		61	70	Rip current warning signs complement lifeguards and flags on many beaches globally to alert beach users to the danger of rip currents and to inform beach users about how to identify and avoid rip currents. Although rip current warning signs, such as the sign distributed by the U.S. National Oceanographic and Atmospheric Administration (NOAA), are an important part of any beach safety program, the…	USA	No	No	Yes
Cervantes O, Verduzco-Zapata G, Botero C, Olivos-Ortiz A, Chavez-Comparan JC, Galicia-Perez M,	2015	Determination of risk to users by the spatial and temporal variation of rip currents on the beach of Santiago Bay, Manzanillo, Mexico: Beach hazards and safety strategy as tool for coastal zone management	Ocean & Coastal Management	118		205	214	Beaches are one of the most popular sites used for recreation and spare time by people, being a zone with a constant evolution due to the combined effects of coastal currents, waves and tides. Sometimes, interaction of these processes with local bathymetry causes formation of rip currents (RCs), which are related with accidents to swimmers that even cause drownings. These accidents are strengthen…	Mexico	Yes	Yes	Yes
Croft JL, Button C	2015	Interacting Factors Associated with Adult Male Drowning in New Zealand	PLoS One	10	6	e0130545		OBJECTIVES: i) to identify factors that contribute to the global trend of the higher incidence of male drowning relative to females, and; ii) to explore relationships between such factors from mortality data in New Zealand. METHODS: Drownings from 1983 to 2012 were examined for: Age, Ethnicity, Site, Activity, Buoyancy and Alcohol. Conditional frequency tables presented as mosaic plots were used …	New Zealand	Yes	Yes	No
Houser C, Murphy T, Labude D	2015	Alongshore correspondence of beach users and rip channels at Pensacola Beach, Florida	Natural Hazards	78	3	2175	2183	The potential for rescues and drownings is dependent on the spatial and temporal correspondence of an active rip current with the distribution of vulnerable beach users. This short communication examines the alongshore correspondence among the (1) exit locations of the walkovers, (2) the spatial and temporal distribution of beachgoers, and (3) the position of semipermanent accretion rips at Pensa…	USA	No	No	Yes
Joanknecht L, Argent AC, van Dijk M, Van As AB	2015	Childhood drowning in South Africa: local data should inform prevention strategies	Pediatric Surgery International	31	2	123	130	STUDY OBJECTIVE: Drowning is an important cause of childhood injury, however, little is known about drowning in Africa. The aim of this study is to investigate submersion incidents in Cape Town, South Africa and provide specific prognostic factors as well as to develop age-appropriate prevention strategies. METHODS: A retrospective chart review performed at the Red Cross War Memorial Children's H…	South Africa	No	No	Yes
Mackellar KM, Brander RW, Shaw WS	2015	YouTube Videos and the Rip Current Hazard: Swimming in a Sea of (Mis)information?	International Journal of Aquatic Research & Education	9	3	348	363	Rip currents are strong, narrow, offshore flows found on many global beaches and contribute to hundreds of drownings and tens of thousands of rescues each year. Yet despite long-standing educational efforts, public understanding of rip currents is poor. YouTube represents a new visual-based social media platform with the potential to educate a large and global audience about the rip current hazar…	Australia	No	No	Yes
Woodward E, Beaumont E, Russell P, MacLeod R	2015	Public Understanding and Knowledge of Rip Currents and Beach Safety in the UK	International Journal of Aquatic Research & Education	9	1	49	69	Rip currents present a severe hazard for water users on beaches and account for the greatest cause of lifeguard rescues worldwide. The physical dynamics of rip currents are well studied, and more recently, the social and behavioral science research surrounding human interaction of rip currents has been expanding, providing a social perspective and feeding into public education strategies. The aim…	UK	No	No	Yes
Barlas B, Beji S	2016	Rip current fatalities on the Black Sea beaches of Istanbul and effects of cultural aspects in shaping the incidents	Natural Hazards	80	2	811	821	This study examined fatalities due to rip currents in the gendarmerie region of the Black Sea coasts of Istanbul during the period of 2007-2012. Effects of social and religious aspects to the nature and extend of incidents are emphasized. Analyses include the incidence rate of fatalities from rip currents, their causes, temporal and spatial distributions. Gendarmerie hazard event records show tha…	Turkey	Yes	Yes	Yes
Bessereau J, Fournier N, Mokhtari T, Brun PM, Desplantes A, Grassineau D, Guilhem N, Heireche F, Kerbaul F, Mancini J, Meyran D, Toesca R, Topin F, Tsapis M, Auffray JP, Michelet, P	2016	Epidemiology of unintentional drowning in a metropolis of the French Mediterranean coast: a retrospective analysis (2000-2011)	International Journal of Injury Control & Safety Promotion	23	3	317	322	Drowning affects more than 500,000 people worldwide and is responsible for at least 350,000 deaths each year. In France, 1235 drowning resulting in 496 deaths were recorded in the summer 2012. This retrospective study has investigated the epidemiology of drowning in the city of Marseille (South of France) between 2000 and 2011. We identified 449 cases of unintentional drowning. The highest incide…	France	Yes	No	No
Gallop SL, Woodward E, Brander RW, Pitman SJ	2016	Perceptions of rip current myths from the central south coast of England	Ocean & Coastal Management	119		14	20	Rip currents (rips) are the global leading cause of fatalities on surf beaches, yet numerous long-standing misconceptions exist. Evidence of the prevalence of these myths is largely anecdotal. This opportunistic, exploratory study presents perceptions on rip current hazards (n = 187), of members of the public attending an open day at the National Oceanography Centre, Southampton. The survey was u…	UK	No	No	Yes
Hamilton K, White KM, Wihardjo K, Hyde MK	2016	Targets to promote swimming between the flags among Australian beachgoers	Health Promotion International	31	4	908	914	Visiting the beach is a popular activity, but the risk of drowning is real. Drownings are preventable, and swimming between the patrol flags can save lives. The aim of this study is to understand the beliefs people hold in relation to this important water safety behaviour. Participants (N= 514; females = 58%) who were residents of/visitors to coastal areas in South-East Queensland, Australia, com…	Australia	No	No	Yes
Hammerton CE, Brander RW, Dawe N, Riddington C, Engel R.	2016	Approaches for Beach Safety and Education in Ghana: A Case Study for Developing Countries With a Surf Coast	International Journal of Aquatic Research & Education	7	3	254	265	Beach drowning in low- and middle-income countries (LMICs) such as the western African nation of Ghana, is a poorly understood problem. A physical site assessment of the Ghana coast was undertaken to determine beach types, hazards, and the potential for implementing community surf education and lifeguarding services. A questionnaire survey was administered to 346 participants in coastal regions p…	Ghana	No	No	Yes
Jeong J, Hong KJ, Do Shin S, Ro YS, Song KJ, Lee EJ, Lee YJ, Ahn KO	2016	Relationship between drowning location and outcome after drowning-associated out-of-hospital cardiac arrest: nationwide study	American Journal of Emergency Medicine	34	9	1799	1803	PURPOSE: Accidental drowning can cause out-of-hospital cardiac arrest (OHCA). We investigated the effect of drowning location on outcomes of individuals who experienced drowning-OHCA. METHODS: All cases of emergency medical service-treated drowning-OHCA in South Korea from January 2006 to December 2013 were analyzed. Cases were excluded if there was a preceding injury, no information on event loc…	Korea	Yes	Yes	No
Khunon S, Buafai T	2016	A Practical Model for Managing Beach Safety Focusing on Tourist Drownings in Koh Samui, Thailand	International Journal of Economics and Management Engineering	10	8	2752	2756	This paper aims to investigate management of beach safety with a focus on tourist drownings in Samui. The data collected in this investigation will then lead to the proposal of a practical management model suitable for use in Samui. Qualitative research was conducted in the following manner: nine stakeholders from local government organizations and tourism businesses were interviewed in-depth. Ad…	Thailand	No	Yes	Yes
Li, Z	2016	Rip current hazards in South China headland beaches	Ocean & Coastal Management	121		23	32	Beaches and coastal regions are commonly primary tourist destinations. Dollars spent by beach visitors annually provide significant input to local and regional economies. Hazards associated with rip currents can influence the suitably of any given stretch of coast as a recreational resource, and thus impact tourist dollars spent in addition to the safety and well-being of beach visitors. Therefor…	China	Yes	No	Yes
Peden AE, Franklin RC, Leggat PA	2016	International travelers and unintentional fatal drowning in Australia--a 10 year review 2002-12	Journal of Travel Medicine	23	2	tav031		INTRODUCTION: . Drowning deaths of travelers are commonly reported in the media, creating a perception that they are at a higher risk of drowning than residents. This may be true, due in part to unfamiliarity with the risks posed by the hazard, however there is limited information about drowning deaths of travelers in Australia. This study aims to identify the incidence of drowning among internat…	Australia	Yes	Yes	Yes
Shaikh MA	2016	Epidemiology of drowning and near drowning at Karachi beaches from 2012 to 2014	Journal of the Pakistan Medical Association	66	5	602	605	Karachi Municipal Corporation's Emergency Response Center's lifeguards save drowning individuals, recover dead bodies of drowned individuals, and provide first aid care to injured victims of near-drowning and road traffic accidents on the road along the various beaches.Cumulatively302 drowning and near-drowning 302 incidents were recorded from 2012 to 2014, with 291 (96.3%) incidents involving ma…	Pakistan	Yes	No	Yes
Van Leeuwen BR, McCarroll RJ, Brander RW, Turner IL, Power HE, Bradstreet AJ	2016	Examining rip current escape strategies in non-traditional beach morphologies	Natural Hazards	81	1	145	165	Rip currents are a significant hazard on global surf beaches and are a factor in hundreds of drowning fatalities each year. Contemporary rip current safety information often idealises rip currents as part of a Transverse Bar Rip (TBR) morphology with rip channels bound by shallow, shore-connected bars. Real-world conditions frequently differ from this model, with potential implications for rip cu…	Australia	No	No	Yes
Beydilli I, Sonmez MB, Yilmaz F, Ararat E, Karaca A, Guven R, Kozaci N	2017	Mortality across drowning in the view of the meteorological parameters: Relative humudity and sea wavelength	Biomedical Research (India)	28	1	61	65	Background: Drowning is a major, but often neglected, public health issue. Many interrelated factors are actively involved in the occurrence of drowning but the one between meteorological events has recently been increasingly the focus of attention. Objective: To determine the effect of relative humidity and sea wavelength on mortality and weather they are independent risk factors for drowning. M…	Turkey	Yes	Yes	Yes
Byard, RW	2017	Body Mass Index and Saltwater Drowning	American Journal of Forensic Medicine & Pathology	38	4	304	305	Comparison of body mass index (BMI) was undertaken between 30 cases of salt water drowning and 30 age- and sex-matched controls randomly selected from the autopsy files of Forensic Science SA, Adelaide, Australia, during the period 2000 to 2017. The age range of drowning cases and controls was 18 to 80 (average, 49) years, with a male to female ratio of 19:11. The BMIs of the drowning cases range…	Australia	Yes	No	No
Houser C, Trimble S, Brander R, Brewster BC, Dusek G, Jones D, Kuhn J	2017	Public perceptions of a rip current hazard education program:“Break the Grip of the Rip!”	Natural Hazards & Earth System Sciences	17	7	1003	1024	Rip currents pose a major global beach hazard; estimates of annual rip-current-related deaths in the United States alone range from 35 to 100 per year. Despite increased social research into beach-goer experience, little is known about levels of rip current knowledge within the general population. This study describes the results of an online survey to determine the extent of rip current knowledg…	USA	No	No	Yes
Jasper R, Stewart BA, Knight A	2017	Behaviours and attitudes of recreational fishers toward safety at a 'blackspot' for fishing fatalities in Western Australia	Health Promotion Journal of Australia	28	2	156	159	Issue addressed Recreational fishing, particularly rock fishing, can be dangerous; 30 fatalities were recorded in Western Australia from 2002-2014. This study investigates differences in behaviours and attitudes towards safety among fishers at a fishing fatality 'black spot' in Australia. Methods A total of 236 fishers were surveyed at Salmon Holes, Western Australia in 2015. Fishers were grouped…	Australia	No	Yes	Yes
Kaminski A, Bell KP, Noblet CL, Evans KS	2017	An economic analysis of coastal beach safety information-seeking behavior	Agricultural and Resource Economics Review	46	2	265	387	We estimate a bivariate probit model using data from a survey of Maine and New Hampshire beachgoers to (i) assess the impact of exposure to and contact with beach waters on safety information-seeking behaviors, and (ii) compare information-seeking behaviors for surf conditions and water quality information. We find that individuals who engage in certain high-contact recreation activities (i.e., s…	USA	No	No	Yes
Matthews BL, Andrew E, Andronaco R, Cox S, Smith K	2017	Epidemiology of fatal and non-fatal drowning patients attended by paramedics in Victoria, Australia	International Journal of Injury Control & Safety Promotion	24	3	303	310	Drowning is a major cause of injury and death worldwide. This study aims to expand the evidence in fatal and non-fatal drowning. A retrospective study was conducted to investigate fatal and non-fatal drowning incidents attended by ambulance paramedics in Victoria (Australia) from 2007 to 2012. A total of 509 drowning incidents were identified, 339 (66.6%) were non-fatal, with 170 (33.4%) resultin…	Australia	Yes	No	No
Moran K	2017 (A)	Rock-based Fisher Safety Promotion: A Decade On	International Journal of Aquatic Research & Education	10	2	1		In the 10 years between 2006 and 2015, seven percent of all drowning fatalities in New Zealand were the consequence of land-based fishing activity (Water Safety New Zealand, 2015). In 2006, a collaborative campaign was launched in the Auckland, New Zealand entitled the West Coast Fisher Safety Project. This paper reports on the findings of annual surveys from 2006-2015 to determine what impact, i…	New Zealand	No	No	Yes
Moran K, Ferner D	2017 (B)	Water Safety and Aquatic Recreation among International Tourists in New Zealand	International Journal of Aquatic Research & Education	10	1	5		Little is known about the water safety knowledge, attitudes, and behaviours of international tourists holidaying in New Zealand. An online survey was conducted among New Zealand residents (n = 413) and international tourists (n =181) in August 2015. Significantly more New Zealand residents (69%) than tourists (40%) reported swimming at a beach. Tourists were more likely to hold unsafe beliefs rel…	New Zealand	No	No	Yes
Murray K, Carter P	2017	Fatal drownings in Fiji: an effective parsimonious model that can explain the number of cases from January 2012 to April 2015	Asia Pacific Journal of Public Health	29	1	28	34	Drowning is a newly comprehended public health concern in Fiji. Defined as “the process of experiencing respiratory impairment from submersions or immersion in liquid,” drowning has been identified as one of Fiji’s 5 leading causes of death for those aged 1 to 29 years. The aim of this article was to develop the most parsimonious model that can be used to explain the number of monthly fatal drown…	Fiji	Yes	No	No
Warton NM, Brander RW	2017	Improving tourist beach safety awareness: the benefits of watching Bondi Rescue	Tourism Management	63		187	200	Many tourists drown on beaches worldwide and an ongoing challenge is improving their behaviour and awareness in relation to beach safety and hazards. However, existing safety interventions are often limited in reach. Bondi Rescue is a television show based on the lifeguards at Bondi Beach, Sydney, Australia that has been viewed by millions globally. This study examines the value of Bondi Rescue a…	Multiple	No	No	Yes
Wilks J, Kanasa H, Pendergast D, Clark K	2017	Beach safety education for primary school children	International Journal of Injury Control & Safety Promotion	24	3	283	292	Childhood drowning remains a serious public health problem worldwide. The Australian Water Safety Council has set as one of its highest priorities the reduction of drowning deaths in children aged 0‚Äì14¬†years. However, concerns have recently been raised that many students completing primary school still lack the ability to recognize potential aquatic risks, cope with emergencies or assist someo…	Australia	No	No	Yes
Willcox-Pidgeon SM, Kool B, Moran K	2017	Knowledge, attitudes, and behaviours of new Zealand youth in surf beach environments	International Journal of Aquatic Research & Education	10	2	6		New Zealand youth are over-represented in drowning statistics yet little is known about their understanding of water safety, especially in surf beach context. This study aimed to ascertain current youth surf safety knowledge, specifically rip current awareness, explore self-reported competencies and confidence when surf swimming, and examine youth behaviour when at the beach. A cross-sectional su…	New Zealand	No	Yes	Yes
Castelle B, Brander RW, Tellier E, Simonnet B, Scott T, McCarroll J, Campagne JM, Cavailhes T, Lechevrel P	2018	Surf zone hazards and injuries on beaches in SW France	Natural Hazards	93	3	1317	1335	Surf zone injuries (SZIs) are common worldwide, yet limited data are available for many geographical regions, including Europe. This study provides the first preliminary overview of SZIs along approximately 230¬†km of hazardous surf beaches in SW France during the summer season. A total of 2523 SZIs over 186 sample days during the summers of 2007, 2009 and 2015 were analysed. Documented injury da…	France	No	No	Yes
Fallon KM, Lai Q, Leatherman SP	2018	Rip current literacy of beachgoers at Miami Beach, Florida	Natural Hazards	90	1	601	621	Rip currents are fast moving, offshore flows that have the ability to move even the strongest swimmers into deeper waters. Miami Beach, Florida is one of the most visited beaches in the USA and a sought after destination for citizens and international tourists alike. It is also known to be a rip current 'hot spot.' These factors greatly increase the risk of drowning; however, no previous research…	USA	No	Yes	Yes
Li Z, Zhu S	2018	Why There Are So Many Drowning Accidents Happened at Dadonghai Beach, Hainan, China: Morphodynamic Analysis	Journal of Coastal Research	SI	85	741	745	Dadonghai Beach is one of the most popular seaside tourism areas in the tropical zone of China, attracting a large number of tourists from across the world. In the last 10 years, hundreds of beach drowning accidents occurred at Dadonghai Beach. In this paper, a beach safety evaluation model is established based on the beach morphodynamic state model proposed by Masselink and Short (1993). This pa…	China	No	No	Yes
Llopis IA, Echeverria AG, Trimble S, Brannstrom C, Houser C	2018	Determining Beach User Knowledge of Rip Currents in Costa Rica	Journal of Coastal Research	34	5	1105	1115	ABSTRACT Llopis, I.A.; Echeverria, A.G.; Trimble, S.; Brannstrom, C., and Houser, C., 2018. Determining beach user knowledge of rip currents in Costa Rica. Rip currents account for over 50 drownings a year in Costa Rica, with most drownings involving young single male students at beaches in close proximity to San Jose. The hazard posed by a rip current in Costa Rica and elsewhere depends in part …	Costa Rica	No	Yes	Yes
Silva-Cavalcanti JS, Costa MF, Pereira PS	2018	Rip currents signaling and users behaviour at an overcrowded urban beach	Ocean & Coastal Management	155		90	97	The spatial distribution and behavior of beach users, was studied in relation to rip currents signaling in 2004 and 2015. Overcrowded areas were classified according to the presence or absence of rip currents (RC) and red warning flags (RF). Images from an Argus video system and official drowning records were also analyzed to identify the most likely pattern of drowning and its relation to danger…	Brazil	Yes	Yes	Yes
Sotés I, Basterretxea-Iribar I, Maruri MD	2018	Are the Biscayne Universitary students ready to go to the beach safely?	Ocean & Coastal Management	151		134	149	Beachgoers are not aware of many hazards they may find in the seawater. In 2015 58% of drowning that occurred in Spain took place on the beach. The risk may be reduced by action on the vulnerability and the exposition. Swimming ability may help to decrease vulnerability but it seems not to be enough and, as for exposition, the knowledge of beach hazards is a good aid to reduce bathers' incidents.…	Spain	No	No	Yes
Willcox-Pidgeon S, Kool B, Moran K	2018	Perceptions of the risk of drowning at surf beaches among New Zealand youth	International Journal of Injury Control & Safety Promotion	25	4	365	371	In many countries, beaches are a high-risk location for drowning. In New Zealand, youth and young adults are particularly at risk of drowning at beaches, accounting for 17.4% of drowning deaths and 18.4% of rescues at surf beaches between 2008 and 2013, over 90% of fatalities were male. This study explored New Zealand youth risk perceptions of drowning and their coping appraisal processes at a su…	New Zealand	No	Yes	Yes
Barcala-Furelos R, Carbia-Rodríguez P, Peixoto-Pino L, Abelairas-Gómez C, Rodríguez-Núñez A	2019	Implementation of educational programs to prevent drowning. What can be done in nursery school?	Medicina Intensiva	43	3	180	184	/	Spain	No	No	Yes
Brander RW, Warton N, Franklin RC, Shaw WS, Rijksen EJT, Daw S	2019	Characteristics of aquatic rescues undertaken by bystanders in Australia	PLoS ONE	14	2	e0212349		An issue of growing importance within the field of drowning prevention is the undertaking of aquatic rescues by bystanders, who sometimes drown in the process. The main objectives of this study were to describe characteristics of bystanders making rescues in different Australian aquatic environments, identify the role of prior water safety training in conducting bystander rescues and provide insi…	Australia	No	No	Yes
Casadesus JM, Aguirre F, Carrera A, Boadas-Vaello P, Serrando MT, Reina F	2019	Diving-related fatalities: multidisciplinary, experience-based investigation	Forensic Science, Medicine & Pathology	15	2	224	232	To describe the technical characteristics of fatal diving mishaps and to elucidate the causes of death using a sequence analysis and a multidisciplinary investigation of diving-related fatalities. All cases of diving deaths recorded on the coast of Girona (Spain) between January 2009 and May 2018 were analyzed. Most data were obtained from the police technical reports and the forensic pathology s…	Spain	Yes	No	No
Franklin RC, Peden AE, Brander RW, Leggat PA	2019	Who rescues who? Understanding aquatic rescues in Australia using coronial data and a survey	Australian & New Zealand Journal of Public Health	43	5	477	483	OBJECTIVE: To examine fatal drowning associated with aquatic rescues and prior self-reported experience of undertaking an aquatic rescue in Australia. METHODS: Previous aquatic rescue experience was sourced through the 2013 Queensland Computer Assisted Telephone Instrument Survey and compared to data on rescue-related fatal unintentional drowning between 1 January 2006 and 31 December 2015. RESUL…	Australia	Yes	No	No
Houser C, Vlodarchyk B, Wernette P	2019	Short communication: public interest in rip currents relative to other natural hazards: evidence from Google search data	Natural Hazards	97	3	1395	1405	Informing and warning beach users about the danger posed by the rip current hazard remain a difficult challenge. Recent evidence suggests that warning signs and flags alone have limited effectiveness and that there is the potential for beach users to ignore broadcast warnings if they are not consistent with their direct perception of the surf conditions or the behavior of others on the beach. Whi…	Multiple	No	No	Yes
Kamstra P, Cook B, Kennedy DM, McSweeney S, Rijksen E, Daw S	2019	Expert perceptions of the 'freak' wave myth on Australia's rocky coasts	Ocean & Coastal Management	173		104	113	Hazardous rocky coasts are a leading site for coastal drowning deaths worldwide. Between 2004 and 2017, 149 rock fishers have drowned on Australia's rocky coasts, making rock fishing one of Australia's deadliest sports. Most portrayals of drowning frame the event with high-energy waves inundating shore platforms, washing fishers off balance and into the ocean. The physical risk of overtopping wav…	Australia	No	No	Yes
Morgan D, Ozanne-Smith J	2019	A configural model of expert judgement as a preliminary epidemiological study of injury problems: An application to drowning	PLoS One	14	10	e0211166		Robust epidemiological studies identifying determinants of negative health outcomes require significant research effort. Expert judgement is proposed as an efficient alternative or preliminary research design for risk factor identification associated with unintentional injury. This proposition was tested in a multi-factorial balanced experimental design using specialist judges (N = 18), lifeguard…	Australia	No	Yes	Yes
Peden AE, Barnsley PD, Queiroga AC	2019 (A)	The association between school holidays and unintentional fatal drowning among children and adolescents aged 5-17 years	Journal of Paediatrics & Child Health	55	5	533	538	AIM: Children aged 5-17 years in Australia have one of the lowest unintentional fatal drowning rates. One possible explanation is the protective effect of formal schooling, reducing leisure time for exposure to water hazards. We examine differences in frequency and circumstances of drowning deaths in this age group between school holidays and school days in Australia. METHODS: A total population …	Australia	Yes	No	No
Peden AE, Franklin RC, Clemens T	2019 (B)	Exploring the burden of fatal drowning and data characteristics in three high income countries: Australia, Canada and New Zealand	BMC Public Health	19	1	794		BACKGROUND: Drowning is a leading and preventable cause of death that has suffered an attention deficit. Improving drowning data in countries would assist the understanding of the full extent and circumstances of drowning, to target interventions and evaluate their effectiveness. The World Health Organization identifies data collection as a key strategy underpinning effective interventions. This …	Multiple	Yes	No	No
Peden AE, Franklin RC, Willcox‐Pidgeon S	2019 (C)	Media reporting of summer drowning: A partial picture, useful for advocacy	Health Promotion Journal of Australia	31	3	491		ISSUE ADDRESSED: Media reporting of drowning deaths can be used for multiple purposes, including advocacy, enhancing data on drowning and supporting policy development. Accurate, current and comprehensive data help ensure the development of effective prevention programs as well as being a tool for advocacy. Advocacy for drowning prevention through the media can create behaviour change aligned to …	Australia	Yes	No	No
Saunders CJ, Adriaanse R, Simons A, van Niekerk A	2019	Fatal drowning in the Western Cape, South Africa: a 7-year retrospective, epidemiological study	Injury prevention	25	6	529	534	Introduction Drowning is a neglected public health threat in low-income and middle-income countries where the greatest drowning burden is observed. There is a paucity of drowning surveillance data from low-resource settings, particularly in Africa. Understanding local epidemiological factors will enable the development of context-specific drowning prevention initiatives and the appropriate alloca…	South Africa	Yes	Yes	No
Tellier É, Simonnet B, Gil-Jardiné C, Castelle B, Bailhache M, Salmi LR	2019	Characteristics of drowning victims in a surf environment: a 6-year retrospective study in southwestern France	Injury Epidemiology	6	1	1	9	Background: Drowning is the third cause of non-intentional injury death worldwide. Beaches of Gironde, in southwestern France, are exposed to strong environmental conditions, leading to rip currents and shore breaks. Bathing season usually lasts from April to October and is supervised from June till mid-September. The objective of this study was to study the characteristics of drowning victims al…	France	Yes	No	Yes
Tiemensma M	2019	Environmental Deaths in the Northern Territory of Australia, 2003-2018	Wilderness & Environmental Medicine	30	2	177	187	Introduction: The Northern Territory is sparsely populated with a distinctive climate, geography, and wildlife compared with other states and territories in Australia. Environmental deaths (including drowning, heat-related deaths or environmental exposure, fatal animal attacks or envenomation, and lightning deaths) are reportable to the Northern Territory coroner for further investigation. Method…	Australia	Yes	No	No
Vlodarchyk B, Olivito A, Houser C	2019	Spatial and Temporal Variation of Surf Drownings in the Great Lakes: 2010-17	Journal of Coastal Research	35	4	794	804	Vlodarchyk, B.; Olivito, A., and Houser, C., 2019. Spatial and temporal variation of surf drownings in the Great Lakes: 2010‚Äì17. Journal of Coastal Research, 35(4), 794‚Äì804. Coconut Creek (Florida), ISSN 0749-0208. Drownings on the Great Lakes are an emerging public health issue in the United States and Canada, but little is known about the physical and human dimensions of drowning and associ…	Multiple	Yes	Yes	Yes
Chen JG, Zhong YZ, Chuang LZ, Koppe B, Chien H	2020	Risk management of coastal water safety for recreational activities: The case of Taoyuan coast	Applied Geography	117		102173		To reduce drowning fatalities and health damage during recreational activities in coastal waters, this paper proposes a dynamic risk management system. Based on the operational definition of risk management, potential risks of coastal recreational activities are first identified as surfzone hydrodynamic and water quality. The safety criteria for each factor are discussed accordingly. The depth-ve…	Multiple	Yes	No	Yes
Simons A, Govender R, Saunders CJ, Singh‐Adriaanse R, Van Niekerk A	2020	Childhood Vulnerability to Drowning in the Western Cape, South Africa: Risk Differences across Age and Sex	Child: Care, Health & Development	46	5	607	616	INTRODUCTION: Drowning is among the leading causes of death of children and young people worldwide, with high concentrations in South East Asia and Sub Saharan Africa. In the Western Cape province in South Africa, drowning mortality rates for children were reported at 3.8 per 100 000 population. Internationally, evidence suggests that unimpeded access to water bodies and containers, lapses in sup…	South Africa	Yes	Yes	No
Sotés I, Basterretxea-Iribar I, Sanchez-Beaskoetxea J, Maruri MD	2020	Environment understanding, signage perception and safety education in Biscay beachgoers under the view of lifeguards	Ocean & Coastal Management	189		105149		In Biscay beaches, the Biscay Regional Council (BRC) is in charge of looking after the safety of beachgoers. Its aim is to reduce drownings and accidents to zero. Lifeguard services during the summer seasons should be enough to reach this target. But not everything depends on them. There is another key factor to consider: beach users and the extent to which they obey the rules for bathing. Beach …	Spain	No	Yes	Yes
Stevenson L, Byard RW, van den Heuvel C, Peden AE	2020	Fatal drowning among tourists and recently arrived individuals from overseas at South Australian Metropolitan beaches	Australian Journal of Forensic Sciences.	Published online first		1	8	As 17% of all drownings occur at beaches, a study of unintentional fatal drownings at South Australian (SA) metropolitan beaches was undertaken, specifically evaluating the risk for individuals born overseas. All cases of fatal unintentional drowning between July 2002-June2018 at SA beaches were sourced from the Royal Life Saving National Fatal Drowning Database. Demographics and causal factors w…	Australia	Yes	Yes	Yes
Uppu RS, Rao BA, Rajesh B	2020	An autopsy study of drowning deaths in and around Visakhapatnam	Indian Journal of Forensic Medicine and Toxicology	14	1	23	27		India	Yes	Yes	Yes
