# Supplementary material for: Coastal drowning: A scoping review of burden, risk factors, and prevention strategies
Source: PLoS One. 2021 Feb 1;16(2):e0246034. doi: 10.1371/journal.pone.0246034 (PMC7850505; doi:10.1371/journal.pone.0246034)
Supplement: S2 Table — (XLSX) [file pone.0246034.s002.xlsx]

## Sheet: S4
Supporting Table 2. Number of risk factor reports for each specific risk factor with related risk factor outcome by supporting data.
Risk Factor Group	Specific Risk Factor	Risk Factor Outcome	Total	Epidemiological data			Other Data				Studies
				Higher incidence / prevalence rate	Higher proportion among cases	Statistical association	Expert panel technique	Survey data: descriptive only	Survey data: statistical analysis	Qualitative data
Gender	Female	Lower surf swim confidence	1						1		Willcox-Pidgeon (2017)
		Low swim ability (self-reported)	1						1		Willcox-Pidgeon (2017)
	Male	Fatal coastal drowning	23	1	21	1					Arozarena (2015), Barlas (2015), Beydilli (2017), Blay (2011), Brenner (2001), Brighton (2013), Gensini (2010), Houser (2011), Mackie (1999), Manolios (1988), Morgan (2008), O'Carroll (1988), Patetta (1988), Patrick (1979), Paxton (2014), Pearn (1979), Rowe(1977), Saunders (2019), Stephenson (2020), Turgut (2014), Uppu (2020), Vlodarchyk (2019), Wilks (2005)
		Low awareness or perception of risk, threat, vulnerability or response efficacy	4						4		McCool (2009), Willcox-Pidgeon (2017)
		Swims at the beach more (increased exposure)	2						2		Llopis (2018), Morgan (2009B)
		Overestimation of / overconfidence in ability to cope with risk	2						2		Llopis (2018), Willcox-Pidgeon (2017)
		Low safety knowledge	2						2		Moran (2008B)
		Less likely to make safe swim choice or decision	2						2		Morgan (2009B), Williamson (2012)
		Low rip/ocean knowledge	1					1			Fallon (2018)
		Less likely to correctly identify hazards	1						1		Moran (2008B)
Behaviour / activity	Activity - swimming/bathing	Low rip/ocean knowledge	1					1			Sotes (2020)
		Fatal coastal drowning	1		1						Morgan (2008)
	Alcohol and/or Drugs	Fatal coastal drowning	3		2		1				Gomez (1992), Lunetta (2004), Morgan (2012)
		Less likely to head warning from flags / sign / lifeguard	1					1			Shaikh (2014)
	Less frequent beach visitor	Low rip/ocean knowledge	1						1		Fallon (2018)
	Conflict among activities (swimmers being hit by surfboards)	Fatal coastal drowning	1				1				Morgan (2012)
	Farther distance from shore	Fatal coastal drowning	1				1				Morgan (2012)
	First time beach goer	Low rip/ocean knowledge	1					1			Fallon (2018)
	Improper, malfunctioning, or lack of equipment	Fatal coastal drowning	1				1				Morgan (2012)
	In-water activities	Fatal coastal drowning	1		1						Rowe (1977)
	Previous risky swim behaviour	Low awareness or perception of risk, threat, vulnerability or response efficacy	1						1		McCool (2008)
	Swimming alone, not near others (proximity to other water users)	Fatal coastal drowning	2				2				Morgan (2012)
	Swimming with other people	Fatal coastal drowning	1		1						Morgan (2008)
	Social behaviours ("Hooligan behaviour"; parental supervision)	Fatal coastal drowning	1				1				Morgan (2012)
	More frequent beach swimming	Low awareness or perception of risk, threat, vulnerability or response efficacy	1						1		McCool (2008)
	Swimming far out to sea	Less likely to head warning from flags / sign / lifeguard	1					1			Shaikh (2014)
	Un-lifeguarded area	Fatal coastal drowning	11		9	1	1				Browne (2003), Davoudi-Kiakalayeh (2011), Fenner (1995), Hartmann (2006), Houser (2011), Jeong (2016), Kiakalayeha (2008), Manolios (1988), Morgan (2008), Morgan (2012)
Age	Age: 0-3 years old	Fatal coastal drowning	1	1							Patrick (1979)
	Age: 1-4 years old	Fatal coastal drowning	1	1							Pearn (1979)
	Age: 10-19 years old	Fatal coastal drowning	1		1						Paxton (2014)
	Age: 10-30 years old	Fatal coastal drowning	1		1						Vlodarchyk (2019)
	Age: 13-19 years old	Fatal coastal drowning	1		1						Simons (2020)
	Age: 15-19 years old	Fatal coastal drowning	2		2						Brenner (2001), Gensini (2010)
	Age: 15-24 years old	Less likely to check weather before fishing	2						2		Moran (2008A)
		Low awareness or perception of risk, threat, vulnerability or response efficacy	1					1			Moran (2008A)
		Fatal coastal drowning	1		1						Manolios (1988)
	Age: 18-25years old	Fatal coastal drowning	1		1						Barlas (2015)
	Age: 18-35 years old	Fatal coastal drowning	1		1						Hartmann (2006)
	Age: 20-24 years old	Fatal coastal drowning	1		1						Brighton (2013)
	Age: 20-29 years old	Fatal coastal drowning	2	1	1						Arozarena (2015), O'Carroll (1988)
	Age: 20-39 years old	Less likely to make safe swim choice or decision	1						1		Williamson (2012)
	Age: 21-30 years old	Low rip/ocean knowledge	1					1			Fallon (2018)
	Age: 30-39 years old	Fatal coastal drowning	1		1						Franklin (2010)
	Age: 30-60 years old	Fatal coastal drowning	1		1						Blay (2011)
	Age: 60-69 years old	Fatal coastal drowning	1	1							Morgan (2008)
	Age - Younger (no specific age range)	Less likely to make safe swim choice or decision	2					1	1		Drozdzewski (2012), White (2010)
		Swims at the beach more (increased exposure)	1						1		Llopis (2018)
		Less likely to signal for help	1					1			Drozdzewski (2012)
		Low rip/ocean knowledge	1						1		Fallon (2018)
		Fatal coastal drowning	1		1						Mackie (1999)
	Age - Older adults (no specific age range)	Fatal coastal drowning	2		1	1					Beydilli (2017), Stephenson (2020)
Race / ethnicity	African American	Low rip/ocean knowledge	1					1			Fallon (2018)
		Fatal coastal drowning	1	1							Rowe (1977)
	Asian	Low swim ability (self-reported)	3						3		Jasper (2017), Moran (2008A), Willcox-Pidgeon (2017)
		No CPR Skills	1						1		Moran (2008A)
		Lower swimming ability confidence	1					1			Moran (2008A)
		Lower surf swimming confidence	1						1		Willcox-Pidgeon (2017)
		Low safety knowledge	1						1		Moran (2008B)
		Low awareness or perception of risk, threat, vulnerability or response efficacy	1						1		Jasper (2017)
		Less likely to make safe swim choice or decision	1						1		Moran (2008B)
		Less likely to correctly identify hazards	1						1		Moran (2008B)
	Australian (born in)	Less likely to make safe swim choice or decision	1						1		Jasper (2017)
	Maori	Low awareness or perception of risk, threat, vulnerability or response efficacy	1					1			Moran (2008A)
	New Zealand European	Overestimation of / overconfidence in ability to cope with risk	1						1		Willcox-Pidgeon (2018)
		Low awareness or perception of risk, threat, vulnerability or response efficacy	1						1		Willcox-Pidgeon (2018)
		Drink alcohol while fishing	1						1		Moran (2008A)
	Non-New Zealand European	Lower surf swim confidence	1						1		Willcox-Pidgeon (2017)
		Low safety knowledge	1						1		Willcox-Pidgeon (2017)
		Low rip/ocean knowledge	1						1		Willcox-Pidgeon (2017)
		Less likely to make safe swim choice or decision	1						1		Willcox-Pidgeon (2017)
		Less likely to correctly identify hazards	1						1		Willcox-Pidgeon (2017)
	Pasifika	Low swim ability (self-reported)	1						1		Moran (2008A)
	White	Fatal coastal drowning	2		2						Brenner (2001), Patetta (1988)
Time (Hour, Day, Season)	Afternoon	Fatal coastal drowning	2		2						Rowe (1977), Stephenson (2020)
	Holidays	Fatal coastal drowning	1		1						Paxton (2014)
	Mid afternoon	Fatal coastal drowning	1		1						Paxton (2014)
	August and October	Fatal coastal drowning	1		1						Kumar (2014)
	December	Fatal coastal drowning	1		1						Blay (2011)
	July	Fatal coastal drowning	1		1						Barlas (2015)
	July and August	Fatal coastal drowning	1		1						Cervantes (2015)
	Non-work days	Fatal coastal drowning	1		1						Hartmann (2006)
	Summer	Fatal coastal drowning	6		6						Beydilli (2017), Gensini (2010), Kiakalayeha (2008), Paxton (2014), Stephenson (2020), Vlodarchyk (2019)
	Sunday	Fatal coastal drowning	3		3						Barlas (2015), Kumar (2014), Vlodarchyk (2019)
	Weekend	Fatal coastal drowning	4		4						Gensini (2010), Patrick (1979), Paxton (2014), Rowe (1977)
Residence	Foreigners, Tourists, International Students	Fatal coastal drowning	7	1	6						Blay (2011), Davoudi-kiakalayeh (2013), Edmonds (1999), Hartmann (2006), Kiakalayeha (2008), Mackie (1999), Morgan (2008)
		Less likely to head warning from flags / sign / lifeguard	3					1	1	1	Khunon (2016), Llopis (2018), Shaikh (2014)
		Low swim ability (self-reported)	1							1	Khunon (2016)
		Low safety knowledge	2						1	1	Ballantyne (2005), Khunon (2016)
		Low awareness or perception of risk, threat, vulnerability or response efficacy	1							1	Khunon (2016)
		Less likely to make safe swim choice or decision	1						1		Williamson (2012)
		Less likely to correctly identify hazards	1						1		Llopis (2018)
		Low rip/ocean knowledge	1						1		Ballantyne (2005)
	Residence near the coast	Fatal coastal drowning	1		1						Morgan (2008)
	Non-residents	Fatal coastal drowning	1		1						Gomez (1992)
	Residents	Low swim ability (self-reported)	1						1		Llopis (2018)
		Less likely to make safe swim choice or decision	1						1		Llopis (2018)
		Less likely to see beach safety flags or signs	1						1		Llopis (2018)
	Long term residents	Drink alcohol while fishing	1						1		Moran (2008A)
	New immigrants	No CPR Skills	1						1		Moran (2008A)
		Lower swimming ability confidence	1					1			Moran (2008A)
		Lower self efficacy in local knowledge and sea experience	1						1		Moran (2008A)
		Fatal coastal drowning	1		1						Hartmann (2006)
Other demographic/ person factors	Being at the beach without children	Less likely to make safe swim choice or decision	1						1		Sherker (2010)
		Less likely to make safe swim choice	1						1		Sherker (2010)
	Country of birth	Fatal coastal drowning	1	1							Stephenson (2020)
	High school graduate	Low rip/ocean knowledge	1					1			Fallon (2018)
	Lower socioeconomic status	Low safety knowledge	1						1		Moran (2008B)
		Less likely to correctly identify hazards	1						1		Moran (2008B)
	Male Adults	Fatal coastal drowning	1			1					Saunders (2019)
	Male young adult	Fatal coastal drowning	1		1						Croft (2015)
	Younger locals	Fatal coastal drowning	1			1					Arozarena (2015)
	Non-citizen	Low rip/ocean knowledge	2					1	1		Fallon (2018)
	Personal fitness or health	Fatal coastal drowning	1				1				Morgan (2012)
	Single	Low rip/ocean knowledge	1					1			Fallon (2018)
		Fatal coastal drowning	1		1						Arozarena (2015)
	Student	Fatal coastal drowning	1		1						Arozarena (2015)
	Tourist male age 18-54	Fatal coastal drowning	1		1						Peden (2016)
	Tourist - older	Fatal coastal drowning	1			1					Arozarena (2015)
Beach characteristics (physical/social) or water conditions	Crowded water area	Fatal coastal drowning	1				1				Morgan (2012)
	Infrastructure (e.g. car park near rip current)	Fatal coastal drowning	1				1				Morgan (2012)
	Intermediate beach type	Fatal coastal drowning	1		1						Arozarena (2015)
	Low previous winter ice density	Fatal coastal drowning	1			1					Vlodarchyk (2019)
	Low tide	Fatal coastal drowning	2		2						Kumar (2014), Lushine (1991)
	Physical beach characteristics	Fatal coastal drowning	1				1				Morgan (2012)
	Rip bar morphology	Fatal coastal drowning	1			1					Houser (2011)
	Short wave length	Fatal coastal drowning	1			1					Beydilli (2017)
	Surf conditions	Fatal coastal drowning	1				1				Morgan (2012)
	Warm water temperature	Fatal coastal drowning	1			1					Vlodarchyk (2019)
	Wave direction	Fatal coastal drowning	1		1						Kumar (2014)
	Larger waves	More likely to have difficulty in the water	1				1				Morgan (2019)
	Wave height near 1.5 meters	Fatal coastal drowning	1		1						Arozarena (2015)
Weather	Ambient temperature - lower	Fatal coastal drowning	1			1					Beydilli (2017)
	Ambient temperature - warmer	Fatal coastal drowning	1			1					Vlodarchyk (2019)
	Humidity - higher	Fatal coastal drowning	1			1					Beydilli (2017)
	Onshore wind / high pressure system	Fatal coastal drowning	3		3						Gensini (2010), Lushine (1991), Vlodarchyk (2019)
	Precipitation - low	Fatal coastal drowning	1			1					Vlodarchyk (2019)
	Skies - fair weather	Fatal coastal drowning	1		1						Gensini (2010)
Knowledge, belief, level of experience	Ignorance of beach hazards or danger	Less likely to head warning from flags / sign / lifeguard	1					1			Shaikh (2014)
	Lack of confidence in ability to identify a rip current	Less likely to make safe swim choice or decision	1						1		Sherker (2010)
	Lack of knowledge of rip characteristics	Less likely to make safe swim choice or decision	1						1		Sherker (2010)
	lack of local knowledge	Fatal coastal drowning	1				1				Morgan (2012)
	Level of experience	Fatal coastal drowning	1				1				Morgan (2012)
	Level of ocean experience	More likely to have difficulty in the water	1				1				Morgan (2019)
	Low belief in effectiveness of drowning prevention measures	Less likely to make safe swim choice or decision	1						1		McCool (2009)
	Low Perception of risk/threat	Less likely to make safe swim choice or decision	1						1		McCool (2009)
Skill	Swimming ability - none	Low rip/ocean knowledge	1					1			Fallon (2018)
		Fatal coastal drowning	1		1						Rowe (1977)
	Swimming ability - high	Low awareness or perception of risk, threat, vulnerability or response efficacy	1						1		McCool (2008)
	Swimming ability - Low	Less likely to make safe swim choice or decision	1						1		Williamson (2012)
		More likely to have difficulty in the water	1				1				Morgan (2019)
Dangerous condition warnings or signage	Areas with no signage	Fatal coastal drowning	1		1						Silva-Cavalcanti (2018)
	Lack of warning information	Fatal coastal drowning	1				1				Morgan (2012)
	Poor or no signage	Fatal coastal drowning	1				1				Morgan (2012)
	Red flag days	Fatal coastal drowning	1		1						Houser (2011)
Grand Total			228	8	98	14	20	19	65	4
